# Supplementary material for: Laparoscopic procedure is associated with lower morbidity for simultaneous resection of colorectal cancer and liver metastases: an updated meta-analysis
Source: World J Surg Oncol. 2020 Sep 21;18:251. doi: 10.1186/s12957-020-02018-z (PMC7507629; doi:10.1186/s12957-020-02018-z)
Supplement: Supplementary file 1 — Additional file 1: Figure S1. Forest plot of meta-analysis. (A) Blood loss. (B) Operating time. (C) Subgroup analysis of postoperative complications. (D) Clavien grade<III complications. (E) Clavien grade ≥III complications. (F) Hospital stay. (G) Postoperative stay. (H) One-year overall survival rate. (I) Three-year overall survival rate. (J) Five-year overall survival rate. Figure S2. Sensitivity of all the outcomes. (A) Blood loss. (B) Operating time. (C) Postoperative complications. (D) Clavien grade<III complications. (E) Clavien grade ≥III complications. (F) Hospital stay. (G) Postoperative stay. (H) One-year overall survival rate. (I) Three-year overall survival rate. (J) Five-year overall survival rate. Figure S3. Publication bias of all the outcomes. (A)-(J) Funnel plot of Blood loss, Operating time, Postoperative complications, Clavien grade<III complications, Clavien grade ≥III complications, Hospital stay, Postoperative stay, One-year overall survival rate, Three-year overall survival rate, Five-year overall survival rate. (K) Quantitative assessment for publication bias. Table S1. Search Strategy for Each Database. Table S2. Quality Assessment of Included Studies. Table S3. Excluded Articles and Reasons for Exclusion. [file 12957_2020_2018_MOESM1_ESM.zip]

Archive with 2 entries (2 files):
- Additional Figures.docx
- Additional Tables.docx
